# Supplementary material for: Dimethyl Fumarate-Loaded Transethosomes: A Formulative Study and Preliminary Ex Vivo and In Vivo Evaluation
Source: Int J Mol Sci. 2022 Aug 6;23(15):8756. doi: 10.3390/ijms23158756 (PMC9369351; doi:10.3390/ijms23158756)
Supplement: Supplementary file 1 [file ijms-23-08756-s001.zip]

Archive with 1 entries (1 files):
- ijms-1835844-supplementary.pdf
